# Supplementary material for: The effects of exergaming on executive functions in children with ADHD: a systematic review and meta-analysis of randomised controlled trials
Source: Health Psychol Behav Med. 2026 Jan 16;14(1):2614157. doi: 10.1080/21642850.2026.2614157 (PMC12818307; doi:10.1080/21642850.2026.2614157)
Supplement: Supplementary Material S3 Study Characteristic.xlsx [file RHPB_A_2614157_SM2699.xlsx]

## Sheet: Study Characteristic
Study characteristics					Participant characteristics
Author(s)	Year	Title	Country	Study setting (School or Home or Hospital or Community or Workplace)	Age		Number and Gender		Type of ADHD				ADHD Severity				Diagnostic tool
					Intervention	Control	Intervention	Control	Intervention	Percentage (%)	Control	Percentage (%)	Intervention	Raw Data	Control	Raw Data	Intervention	Control
Benzing & Schmidt	2019	The effect of exergaming on executive functions in children with ADHD: A randomized clinical trial	Switzerland	Home	10.46 (1.30)	10.39 (1.44)	28 participants (86.4% male)	23 participants (81.8% male)	Hyperactivity/ impulsivity	Not Reported	Hyperactivity/ impulsivity	Not Reported	Moderate	M (SD) 63.08 (4.73)	Moderate	M (SD) 62.96 (6.20)	ICD-10	ICD-10
									Inattention	Not Reported	Inattention	Not Reported	Moderate	64.19 (4.70)	Moderate	62.65 (7.11)
									Combined	Not Reported	Combined	Not Reported	Moderate	64.64 (4.45)	Moderate	63.29 (6.18)
Chang et al.	2022	Enhancing executive functions and handwriting with a concentrative coordination exercise in children with ADHD: A randomized clinical trial	Taiwan	School	8.38 (1.20)	8.38 (1.31)	16 participants (81.25% male)	16 participants (81.25% male)	Not Reported	Not Reported	Not Reported	Not reported	Not reported	Not reported	Not reported	Not reported	DSM-5	DSM-5
Chu et al.	2023	Effects of a nonwearable digital therapeutic intervention on preschoolers with autism spectrum disorder in China: Open-Label randomized controlled trail	China	Laboratory	5.00 (0.82)	5.03 (0.83)	39 participants (80% male)	39 participants (77% male)	Combined	Not Reported	Combined	Not Reported	Severe	M (SD) 36.59 (2.76)	Severe	M (SD) 37.58 (2.94)	DSM-5	DSM-5
									Hyperactivity/ impulsivity	Not Reported	Hyperactivity/ impulsivity	Not Reported	Moderate	17.85 (1.77)	Moderate	17.88 (1.61)
									Inattention	Not Reported	Inattention	Not Reported	Moderate	18.74 (1.79)	Severe	19.69 (1.93)
Zhao et al.	2024	A digital cognitive-physical intervention for attention-deficit/hyperactivity disorder: Randomized controlled trial	China	Hospital	8.5 (1.5)	8.3 (1.1)	40 participants (85% male)	40 participants (73% male)	Hyperactivity/ impulsivity	0.58	Hyperactivity/ impulsivity	0.78	Mild	n (%) 12 (30)	Mild	n (%) 13 (33)	DSM-5	DSM-5
									Inattention	0.1	Inattention	0.03	Moderate	16 (40)	Moderate	12 (40)
									Combined	0.33	Combined	0.2	Severe	12 (30)	Severe	11 (28)

## Sheet: Intervention Characteristic
							Control condition	Confounding variables
Domain of exergame	Type of exergame	Exergame features	Duration	Frequency and length of sessions	Delivery mode	Components of fitness
Rehabilitation	X-box Kinect	Single mode; a motion‐sensing detected body movements; automatically adjusting to the player's level of proficiency	8-week	3 times a week; at least 30 minutes	Individual; The first session was supervised by trained research assisstants, then self-delivery with parental assist and support	Strength, coordination, endurance	Waiting-list control group	Age, gender, pubertal developmental status, socioeconomic status, physical activity behaviour, and pre-test walues in executive functions
Rehabilitation	Nintendo Wii Sport	Single and versus mode; a motion‐sensing detected body movements using simulated racket	12-week	3 times a week; one-hour	Individual; The first session was supervised by trained research assisstants.	Coordination	No-intervention	No controlling or adjustment variable
Rehabilitation	Virtual Reality incorporated cognitive behavioral therapy (VR-CBT)	Single mode; applied behavior analysis and sensory integration training	20-week	2 times a week; 20 minutes	Individual; each child was accompanied by one therapist.	Speed Reaction, endurance	Learning Style Profile (LSP) intervention	No controlling or adjustment variable
Rehabilitation	BrainFit (interactive augmented reality-based exercise therapy)	Single mode; an augmented reality motion-sensing detected body movements; automatically adjusting to the player's level of proficiency	4-week	3 times a week; 30 minutes	Individual; facilitated by trained researchers	Coordination, Speed Reaction	Waiting-list control group	Age, sex, whether the participant was the first child, ADHD subtype, academic performance, and sociability ratings

## Sheet: Dropdown Category
Home			Hyperactivity/ impulsivity		Rehabilitation
School			Inattention		Preventive healthcare
Hospital			Combined		Active entertainment/ fitness game
Community			Not Reported
Workplace
Laboratory
