# Supplementary material for: The effects of exergaming on executive functions in children with ADHD: a systematic review and meta-analysis of randomised controlled trials
Source: Health Psychol Behav Med. 2026 Jan 16;14(1):2614157. doi: 10.1080/21642850.2026.2614157 (PMC12818307; doi:10.1080/21642850.2026.2614157)
Supplement: Supplementary Material S4 StaRI checklist.xlsx [file RHPB_A_2614157_SM2702.xlsx]

## Sheet: StaRI Checklist
Checklist Item	Benzing & Schmidt, 2019		Chang et al., 2022		Chu et al., 2023		Zhao et al., 2024
	Implementation Strategy	Intervention	Implementation Strategy	Intervention	Implementation Strategy	Intervention	Implementation Strategy	Intervention
Title and abstract
Title	No	Yes (Page 1243)	No	Yes (Page 1014)	No	Yes (Page 1)	No	Yes (Page 1)
Abstract	No	Yes (Page 1243)	No	Yes (Page 1014)	No	Yes (Page 1)	No	Yes (Page 1-2)
Introduction
Introduction	No	Yes (Page 1244)	No	Yes (Page 1015-1017)	No	Yes (Page 2)	No	Yes (Page 2-3)
Rationale	No	Yes (Page 1244)	No	Yes (Page 1017)	No	Yes (Page 2)	No	Yes (Page 3)
Aims and objectives	No	Yes (Page 1245)	No	Yes (Page 1017)	No	Yes (Page 3)	No	Yes (Page 3)
Methods: description
Design	No	Yes (Page 1245)	No	Yes (Page 1018)	No	Yes (Page 3)	No	Yes (Page 4)
Context	No	Yes (Page 1245)	No	Yes (Page 1018)	No	Yes (Page 3)	No	Yes (Page 4)
Targeted 'sites'	No	Yes (Page 1245)	No	Yes (Page 1018)	No	Yes (Page 3)	No	Yes (Page 4)
Description	No	Yes (Page 1246)	No	Yes (Page 1018-1020)	No	Yes (Page 3-4)	No	Yes (Page 4-5)
Sub-groups	No	No	No	No	No	No	No	No
Methods: evaluation
Outcomes	No	Yes (Page 1247-1248)	No	Yes (Page 1020-1023)	No	Yes (Page 5)	No	Yes (Page 5)
Process evaluation	No	No	No	No	No	No	No	No
Economic evaluation	No	No	No	No	No	No	No	No
Sample size	No	Yes (Page 1245-1246)	No	Yes (Page 1021)	No	Yes (Page 5)	No	Yes (Page 5)
Analysis	No	Yes (Page 1248)	No	Yes (Page 1023-1024)	No	Yes (Page 5)	No	Yes (Page 5-6)
Sub-group analyses	No	No	No	No	No	No	No	No
Results
Characteristics	No	Yes (Page 1245, 1248)	No	Yes (Page 1024)	No	Yes (Page 5, 7)	No	Yes (Page 6, 8)
Outcomes	No	Yes (Page 1248-1249)	No	Yes (Page 1024-1026)	No	Yes (Page 7-10)	No	Yes (Page 6, 9, 10)
Process outcomes	No	No	No	No	No	No	No	No
Economic evaluation	No	No	No	No	No	No	No	No
Sub-group analyses	No	No	No	No	No	No	No	No
Fidelity/ adaptation	No	Yes (Page 1246, 1250)	No	Yes (Page 1021)	No	Yes (Page 6)	No	Yes (Page 7)
Contextual changes	No	No	No	No	No	No	No	No
Harms	No	Yes (Study Protocol Benzing & Schmidt, 2017)	No	No	No	No	No	No
Discussion
Structured discussion	No	Yes (Page 1249-1251)	No	Yes (Page 1026-1030)	No	Yes (Page 10-11)	No	Yes (Page 10-11_
Implications	No	Yes (Page 1251)	No	Yes (Page 1030-1031)	No	Yes (Page 12)	No	Yes (Page 11)
General
Statements	No	Yes (Page 1251)	No	Yes (Page 1032)	No	Yes (Page 12)	No	Yes (Page 11-12)
